# Supplementary material for: miRNA–mRNA–protein dysregulated network in COPD in women
Source: Front Genet. 2022 Nov 17;13:1010048. doi: 10.3389/fgene.2022.1010048 (PMC9712209; doi:10.3389/fgene.2022.1010048)
Supplement: Supplementary file 1 [file Presentation1.zip]

Archive with 11 entries (10 files):
- supplementary material/
- supplementary material/.DS_Store
- __MACOSX/supplementary material/._.DS_Store
- supplementary material/TableS2.xlsx
- __MACOSX/supplementary material/._TableS2.xlsx
- supplementary material/TableS5.xlsx
- __MACOSX/supplementary material/._TableS5.xlsx
- supplementary material/FigS3.html
- __MACOSX/supplementary material/._FigS3.html
- supplementary material/Supplementary_Material.docx
- __MACOSX/supplementary material/._Supplementary_Material.docx
