# Supplementary material for: miRNA–mRNA–protein dysregulated network in COPD in women
Source: Front Genet. 2022 Nov 17;13:1010048. doi: 10.3389/fgene.2022.1010048 (PMC9712209; doi:10.3389/fgene.2022.1010048)
Supplement: Supplementary file 1 [file Presentation1.zip › supplementary material/TableS2.xlsx]

## Sheet: TableS2
Ensembl/Uniprot/mirBase ID	NodeType	Symbols	EntrezID	log2fc(COPD/Smoker)	log2fc(COPD/Healthy)	log2(fold(Smoker/Healthy))	P(COPD/Smoker)	P(COPD/Healthy)	P(Smoker/Healthy)	min.P	Gt.2_degree	Gt.2_bottleneck	Gt.2_communities	in_Gc	in_Gu	in_Gs	Gt.deg	Database Annotation	Link to DB Annotated genes
hsa-miR-454-3p	miR	miR-454-3p	768216	-0.401	-0.322	0.079	0.276	0.007	0.018	0.007	7	220	2	TRUE	TRUE	TRUE	TRUE	FALSE	TRUE
Q9P0L0	protein	VAPA	9218	-0.396	-0.455	-0.059	0.292	0.002	0	0	4	218	2	TRUE	TRUE	TRUE	TRUE	FALSE	FALSE
hsa-miR-23b-3p	miR	miR-23b-3p	407011	0.03	0.022	-0.007	1	0.22	0.243	0.22	10	200	10	TRUE	TRUE	TRUE	FALSE	FALSE	TRUE
hsa-miR-30d-5p	miR	miR-30d-5p	407033	-0.009	-0.022	-0.013	0.174	0.027	0.037	0.027	6	200	1	TRUE	TRUE	TRUE	TRUE	FALSE	TRUE
hsa-miR-30a-5p	miR	miR-30a-5p	407029	-0.029	-0.049	-0.02	0.683	0.02	0.033	0.02	10	197	1	TRUE	TRUE	TRUE	TRUE	TRUE	FALSE
O95831	protein	AIFM1	9131	0.385	2.22	1.836	0.341	0.499	0.038	0.038	7	156	17	TRUE	TRUE	TRUE	TRUE	FALSE	TRUE
Q96PU8	protein	QKI	9444	-0.373	-0.721	-0.348	0.046	0.003	0.01	0.003	4	126	1	TRUE	TRUE	TRUE	TRUE	FALSE	TRUE
hsa-miR-125b-5p	miR	miR-125b-5p	406881	0.091	-0.088	-0.179	0.782	0.134	0.01	0.01	4	116	2	TRUE	TRUE	TRUE	TRUE	FALSE	FALSE
hsa-miR-340-5p	miR	miR-340-5p	442908	0.569	0.803	0.234	0.659	0.099	0.005	0.005	8	112	5	TRUE	TRUE	TRUE	TRUE	FALSE	FALSE
ENST00000256433	mRNA	IER3IP1	51124	-0.144	-0.21	-0.066	0.067	0.075	0.746	0.067	2	110	2	TRUE	TRUE	TRUE	FALSE	FALSE	FALSE
P20810	protein	CAST	831	-0.989	-1.233	-0.244	0.812	0.158	0.036	0.036	2	108	5	TRUE	TRUE	TRUE	TRUE	FALSE	FALSE
hsa-miR-92b-3p	miR	miR-92b-3p	693235	0.014	-0.271	-0.285	0.733	0.036	0.239	0.036	8	96	14	TRUE	TRUE	TRUE	TRUE	FALSE	TRUE
ENST00000367941	mRNA	STX7	8417	-0.328	-0.422	-0.094	0.11	0.028	0.878	0.028	4	95	5	TRUE	TRUE	TRUE	TRUE	FALSE	FALSE
hsa-miR-145-5p	miR	miR-145-5p	406937	0.385	1.402	1.017	0.541	0.244	0.523	0.244	5	90	10	TRUE	TRUE	TRUE	FALSE	FALSE	FALSE
hsa-let-7g-5p	miR	let-7g-5p	406890	-0.021	0.024	0.045	0.634	0.326	0.053	0.053	5	67	17	TRUE	TRUE	TRUE	FALSE	FALSE	FALSE
ENST00000395957	mRNA	YWHAZ	7534	-0.019	0.013	0.032	0.869	0.075	0.082	0.075	3	57	14	TRUE	TRUE	TRUE	FALSE	TRUE	FALSE
hsa-miR-141-3p	miR	miR-141-3p	406933	-0.62	-1.37	-0.75	0.892	0.049	0.026	0.026	4	56	5	TRUE	TRUE	TRUE	TRUE	FALSE	FALSE
hsa-miR-107	miR	miR-107	406901	0.019	0.041	0.022	0.497	0.768	0.202	0.202	7	54	16	TRUE	TRUE	TRUE	FALSE	FALSE	FALSE
P38606	protein	ATP6V1A	523	1.042	2.707	1.665	0.946	0.27	0.243	0.243	3	53	5	TRUE	TRUE	TRUE	FALSE	FALSE	FALSE
hsa-miR-195-5p	miR	miR-195-5p	406971	-0.223	0.743	0.967	0.118	0.426	0.415	0.118	6	51	1	TRUE	TRUE	TRUE	FALSE	TRUE	FALSE
Q9NYU2	protein	UGGT1	56886	0.168	0.531	0.363	0.01	0.003	0.117	0.003	5	46	16	TRUE	TRUE	TRUE	TRUE	FALSE	TRUE
ENST00000323534	mRNA	RAP2B	5912	-0.12	0.77	0.89	0.221	0.371	0.983	0.221	3	45	6	TRUE	TRUE	TRUE	FALSE	FALSE	TRUE
hsa-let-7a-5p	miR	let-7a-5p	406895	0.001	-0.006	-0.008	0.563	0.013	0.031	0.013	2	45	16	TRUE	TRUE	TRUE	TRUE	FALSE	FALSE
hsa-miR-27b-3p	miR	miR-27b-3p	407019	-0.157	-0.227	-0.07	0.892	0.579	0.725	0.579	7	43	7	TRUE	TRUE	TRUE	FALSE	FALSE	TRUE
Q9UNH7	protein	Q9UNH7	58533	0.107	-0.399	-0.506	0.23	0.006	0.004	0.004	2	42	17	TRUE	TRUE	TRUE	TRUE	FALSE	FALSE
hsa-miR-30b-5p	miR	miR-30b-5p	407030	0.025	-0.041	-0.067	0.174	0.098	0.172	0.098	8	33	2	TRUE	TRUE	TRUE	FALSE	FALSE	FALSE
O75436	protein	VPS26A	9559	-0.654	-0.719	-0.065	0.371	0.004	0.002	0.002	5	32	10	TRUE	TRUE	TRUE	TRUE	FALSE	TRUE
ENST00000396526	mRNA	SNX6	58533	-0.084	-0.232	-0.148	0.767	0.426	0.202	0.202	4	31	11	TRUE	TRUE	TRUE	FALSE	FALSE	TRUE
ENST00000535011	mRNA	CALU	813	0.203	0.461	0.258	0.488	0.129	0.004	0.004	2	30	16	TRUE	TRUE	TRUE	TRUE	FALSE	TRUE
P00505	protein	GOT2	2806	-0.007	0.702	0.709	0.786	0.624	0.322	0.322	2	29	1	TRUE	TRUE	TRUE	FALSE	FALSE	TRUE
P61006	protein	RAB8A	4218	-0.12	-0.603	-0.483	0.307	0.004	0.003	0.003	2	29	1	TRUE	TRUE	TRUE	TRUE	FALSE	TRUE
P67936	protein	TPM4	7171	-0.176	-0.627	-0.451	0.717	0.04	0.003	0.003	2	29	1	TRUE	TRUE	TRUE	TRUE	FALSE	TRUE
hsa-let-7i-5p	miR	let-7i-5p	406891	-0.095	-0.01	0.085	0.708	0.39	0.322	0.322	5	26	11	TRUE	TRUE	TRUE	FALSE	FALSE	FALSE
Q00577	protein	PURA	5813	-0.912	-1.438	-0.526	0.45	0.008	0.009	0.008	3	26	10	TRUE	TRUE	TRUE	TRUE	FALSE	FALSE
hsa-miR-129-1-3p	miR	miR-129-1-3p	406917	0.722	-0.065	-0.788	0.838	0.623	0.179	0.179	3	21	11	TRUE	TRUE	TRUE	FALSE	FALSE	FALSE
ENST00000358901	mRNA	VCP	7415	0.048	-0.049	-0.097	0.869	0.005	0.003	0.003	2	20	15	TRUE	TRUE	FALSE	TRUE	TRUE	FALSE
hsa-miR-27a-3p	miR	miR-27a-3p	407018	-0.072	-0.087	-0.015	0.76	0.057	0.006	0.006	5	20	7	TRUE	TRUE	TRUE	TRUE	FALSE	TRUE
Q9UIQ6	protein	LNPEP	4012	1.367	-0.576	-1.942	0.246	0.218	0.01	0.01	4	20	6	TRUE	TRUE	TRUE	TRUE	TRUE	FALSE
hsa-miR-221-3p	miR	miR-221-3p	407006	0.03	0.537	0.507	0.518	0.44	0.725	0.44	7	19	9	TRUE	TRUE	TRUE	FALSE	FALSE	FALSE
hsa-miR-374a-5p	miR	miR-374a-5p	442919	-0.295	0.015	0.311	0.474	0.804	0.133	0.133	5	17	14	TRUE	TRUE	TRUE	FALSE	FALSE	FALSE
Q969X5	protein	ERGIC1	57222	0.505	0.482	-0.022	0.163	0.622	0.367	0.163	4	17	17	TRUE	TRUE	FALSE	FALSE	FALSE	FALSE
ENST00000000412	mRNA	M6PR	4074	0.08	0.224	0.144	0.518	0.244	0.344	0.244	6	16	10	TRUE	TRUE	TRUE	FALSE	FALSE	TRUE
hsa-miR-331-3p	miR	miR-331-3p	442903	0.028	0.122	0.095	0.517	0.123	0.2	0.123	3	16	15	TRUE	TRUE	TRUE	FALSE	FALSE	TRUE
Q13488	protein	TCIRG1	10312	2.098	1.193	-0.905	0.892	0.124	0.035	0.035	2	16	3	TRUE	TRUE	FALSE	TRUE	FALSE	FALSE
hsa-let-7e-5p	miR	let-7e-5p	406887	0.058	-0.084	-0.141	0.919	0.759	0.758	0.758	5	15	11	TRUE	TRUE	TRUE	FALSE	FALSE	FALSE
ENST00000535724	mRNA	AIFM1	9131	-0.056	0.207	0.263	0.659	0.371	0.041	0.041	2	14	11	TRUE	TRUE	TRUE	TRUE	FALSE	FALSE
P61619	protein	SEC61A1	29927	0.473	0.855	0.383	0.415	0.668	0.179	0.179	2	14	15	TRUE	TRUE	TRUE	FALSE	FALSE	FALSE
ENST00000503362	mRNA	SPCS3	60559	-0.018	0.124	0.142	0.051	0.099	0.88	0.051	3	13	11	TRUE	TRUE	TRUE	FALSE	FALSE	FALSE
hsa-miR-129-2-3p	miR	miR-129-2-3p	406918	0.415	-0.86	-1.274	0.518	0.05	0.002	0.002	2	13	5	TRUE	TRUE	TRUE	TRUE	FALSE	FALSE
hsa-miR-205-5p	miR	miR-205-5p	406988	-0.228	-0.968	-0.74	0.786	0.424	0.523	0.424	4	13	6	TRUE	TRUE	TRUE	FALSE	FALSE	FALSE
O43752	protein	STX6	10228	-0.079	-0.488	-0.41	0.61	0.066	0.041	0.041	2	13	5	TRUE	TRUE	FALSE	TRUE	FALSE	FALSE
P57088	protein	TMEM33	55161	0.658	1.187	0.529	0.025	0.02	0.538	0.02	4	13	10	TRUE	TRUE	TRUE	TRUE	FALSE	TRUE
ENST00000331327	mRNA	PURA	5813	-0.16	-0.051	0.108	0.869	0.013	0.001	0.001	4	12	10	TRUE	TRUE	TRUE	TRUE	FALSE	TRUE
ENST00000334220	mRNA	DLST	1743	0.042	0.26	0.219	0.488	0.04	0.049	0.04	2	12	11	TRUE	TRUE	TRUE	TRUE	FALSE	TRUE
hsa-miR-494-3p	miR	miR-494-3p	574452	0.247	0.363	0.116	1	1	0.552	0.552	4	12	3	TRUE	TRUE	TRUE	FALSE	FALSE	FALSE
O60749	protein	SNX2	6643	0.41	-0.092	-0.502	0.838	0.581	0.078	0.078	3	12	2	TRUE	TRUE	TRUE	FALSE	FALSE	FALSE
ENST00000589228	mRNA	PRKAR1A	5573	0.098	-0.498	-0.596	0.89	0.71	0.657	0.657	2	11	18	TRUE	TRUE	TRUE	FALSE	FALSE	TRUE
hsa-miR-130b-3p	miR	miR-130b-3p	406920	-0.021	0.531	0.552	0.563	0.037	0.108	0.037	5	11	3	TRUE	TRUE	TRUE	TRUE	FALSE	FALSE
hsa-miR-148a-3p	miR	miR-148a-3p	406940	0.105	-0.096	-0.2	0.865	0.297	0.209	0.209	5	11	6	TRUE	TRUE	TRUE	FALSE	FALSE	TRUE
hsa-miR-301b-3p	miR	miR-301b-3p	100126318	0.312	1.052	0.739	0.659	0.953	0.613	0.613	4	11	3	TRUE	TRUE	TRUE	FALSE	FALSE	FALSE
P09651	protein	HNRNPA1	3178	-0.644	-0.961	-0.317	0.518	0.141	0.895	0.141	4	11	17	TRUE	TRUE	TRUE	FALSE	FALSE	FALSE
Q13492	protein	PICALM	8301	0.898	0.288	-0.61	0.454	0.854	0.775	0.454	2	11	6	TRUE	TRUE	TRUE	FALSE	FALSE	FALSE
hsa-let-7f-5p	miR	let-7f-5p	406888	0	0.003	0.003	0.838	0.028	0.02	0.02	2	10	17	TRUE	TRUE	TRUE	TRUE	FALSE	FALSE
ENST00000311151	mRNA	DPYSL2	1808	-0.138	-0.178	-0.04	0.634	0.141	0.131	0.131	2	9	3	TRUE	TRUE	TRUE	FALSE	FALSE	FALSE
hsa-miR-1271-5p	miR	miR-1271-5p	100302203	0.091	0.528	0.437	0.786	0.003	0.001	0.001	5	9	18	TRUE	TRUE	TRUE	TRUE	FALSE	TRUE
hsa-miR-20b-5p	miR	miR-20b-5p	574032	-0.013	0.219	0.232	0.474	0.854	0.343	0.343	3	9	10	TRUE	TRUE	TRUE	FALSE	FALSE	FALSE
hsa-miR-326	miR	miR-326	442900	-0.01	-0.025	-0.015	0.812	0.159	0.243	0.159	3	9	14	TRUE	TRUE	TRUE	FALSE	FALSE	FALSE
ENST00000565488	mRNA	SLC25A24	29957	-0.108	-0.093	0.015	0.083	0.371	0.21	0.083	3	7	11	TRUE	TRUE	FALSE	FALSE	FALSE	TRUE
hsa-miR-128-3p	miR	miR-128-3p	406969	0.037	0.251	0.213	0.434	0.624	0.209	0.209	6	7	15	TRUE	TRUE	TRUE	FALSE	FALSE	FALSE
P38646	protein	HSPA9	3313	0.454	1.728	1.273	0.76	0.066	0.025	0.025	2	7	12	TRUE	TRUE	TRUE	TRUE	FALSE	TRUE
ENST00000237530	mRNA	RPN2	6185	0.183	0.217	0.034	0.818	0.019	0.005	0.005	2	6	7	TRUE	TRUE	TRUE	TRUE	FALSE	FALSE
ENST00000300408	mRNA	PHB	5245	0.059	-0.078	-0.137	0.447	0.513	0.88	0.447	2	6	7	TRUE	TRUE	FALSE	FALSE	FALSE	FALSE
ENST00000395812	mRNA	CAST	831	-0.053	-0.037	0.016	0.359	0.003	0	0	2	6	13	TRUE	TRUE	TRUE	TRUE	FALSE	TRUE
ENST00000504986	mRNA	TMEM33	55161	-0.143	1.513	1.656	0.435	0.22	0.14	0.14	2	6	11	TRUE	TRUE	TRUE	FALSE	FALSE	FALSE
hsa-miR-200b-3p	miR	miR-200b-3p	406984	0.016	-0.88	-0.896	0.838	0.58	0.612	0.58	4	6	12	TRUE	TRUE	TRUE	FALSE	TRUE	FALSE
P20645	protein	M6PR	4074	-0.916	-1.579	-0.664	0.658	0.327	0.134	0.134	2	6	1	TRUE	TRUE	TRUE	FALSE	FALSE	TRUE
Q14108	protein	SCARB2	950	0.42	0.343	-0.077	0.357	0.003	0	0	2	6	8	TRUE	TRUE	TRUE	TRUE	FALSE	FALSE
ENST00000231368	mRNA	LNPEP	4012	0.056	-0.023	-0.079	0.683	0.44	0.914	0.44	2	5	6	TRUE	TRUE	TRUE	FALSE	TRUE	FALSE
hsa-let-7c-5p	miR	let-7c-5p	406885	-0.006	-0.04	-0.034	0.103	0.22	0.878	0.103	3	5	11	TRUE	TRUE	TRUE	FALSE	TRUE	FALSE
hsa-miR-125a-5p	miR	miR-125a-5p	406910	0.009	-0.386	-0.394	0.163	0.806	0.14	0.14	6	5	8	TRUE	TRUE	TRUE	FALSE	FALSE	TRUE
hsa-miR-186-5p	miR	miR-186-5p	406962	-0.24	-0.05	0.19	0.683	0.536	0.758	0.536	4	5	13	TRUE	TRUE	TRUE	FALSE	FALSE	FALSE
hsa-miR-21-5p	miR	miR-21-5p	406991	0.004	-0.01	-0.014	0.946	0.54	0.502	0.502	4	5	10	TRUE	TRUE	TRUE	FALSE	TRUE	FALSE
O14672	protein	ADAM10	102	1.272	0.294	-0.978	0.497	0.679	0.123	0.123	2	5	4	TRUE	TRUE	TRUE	FALSE	FALSE	FALSE
Q7KZF4	protein	SND1	27044	0.571	-0.251	-0.821	0.131	0.423	0.015	0.015	3	5	3	TRUE	TRUE	TRUE	TRUE	FALSE	FALSE
ENST00000260777	mRNA	SHTN1	57698	-0.038	0.03	0.068	1	0.055	0.001	0.001	2	4	9	TRUE	TRUE	TRUE	TRUE	FALSE	FALSE
hsa-miR-103a-3p	miR	miR-103a-3p	407015	0.001	0.027	0.025	0.734	1	0.86	0.734	3	4	16	TRUE	TRUE	TRUE	FALSE	FALSE	FALSE
hsa-miR-19a-3p	miR	miR-19a-3p	406979	0.059	0.065	0.006	0.838	0.805	0.758	0.758	4	4	9	TRUE	TRUE	TRUE	FALSE	FALSE	TRUE
hsa-miR-363-3p	miR	miR-363-3p	574031	-0.084	-0.59	-0.507	0.759	0.219	0.108	0.108	4	4	14	TRUE	TRUE	TRUE	FALSE	FALSE	TRUE
O15400	protein	STX7	8417	0.06	0.077	0.017	0.869	0.178	0.202	0.178	2	4	14	TRUE	TRUE	TRUE	FALSE	FALSE	FALSE
P61225	protein	RAP2B	5912	0.355	1.404	1.049	0.142	0.019	0.023	0.019	3	4	16	TRUE	TRUE	TRUE	TRUE	FALSE	FALSE
Q8TCJ2	protein	STT3B	201595	-0.059	0.586	0.645	0.473	0.125	0.28	0.125	2	4	3	TRUE	TRUE	TRUE	FALSE	FALSE	FALSE
ENST00000263238	mRNA	ACTR3	10096	0.01	-0.041	-0.051	0.476	0.768	0.281	0.281	2	3	14	TRUE	TRUE	TRUE	FALSE	FALSE	FALSE
ENST00000357164	mRNA	GM2A	2760	0.383	0.723	0.34	0.53	0.859	0.725	0.53	2	3	12	TRUE	TRUE	TRUE	FALSE	FALSE	TRUE
ENST00000400137	mRNA	FKBP1A	2280	0.011	0.007	-0.005	0.371	0.005	0.024	0.005	3	3	14	TRUE	TRUE	TRUE	TRUE	FALSE	TRUE
hsa-let-7b-5p	miR	let-7b-5p	406884	-0.018	-0.058	-0.04	1	0.356	0.099	0.099	3	3	17	TRUE	TRUE	TRUE	FALSE	FALSE	FALSE
hsa-miR-26a-5p	miR	miR-26a-5p	619554	-0.011	-0.037	-0.026	0.892	0.176	0.078	0.078	3	3	16	TRUE	TRUE	TRUE	FALSE	FALSE	FALSE
hsa-miR-30e-5p	miR	miR-30e-5p	407034	-0.088	-0.114	-0.026	0.54	0.537	1	0.537	4	3	4	TRUE	TRUE	TRUE	FALSE	FALSE	FALSE
hsa-miR-449b-5p	miR	miR-449b-5p	693123	-2.043	-4.298	-2.255	0.274	0.194	0.757	0.194	5	3	17	TRUE	TRUE	TRUE	FALSE	FALSE	FALSE
O43852	protein	CALU	813	0.109	0.312	0.204	0.734	0.806	0.86	0.734	2	3	5	TRUE	TRUE	TRUE	FALSE	FALSE	FALSE
Q96AG4	protein	LRRC59	55379	0.229	-0.924	-1.153	0.356	0.075	0.128	0.075	3	3	17	TRUE	TRUE	FALSE	FALSE	FALSE	TRUE
ENST00000336273	mRNA	MTDH	92140	-0.036	-0.492	-0.456	0.112	0.019	0.028	0.019	2	2	14	TRUE	TRUE	TRUE	TRUE	FALSE	TRUE
ENST00000458276	mRNA	ABHD5	51099	-0.033	-0.21	-0.177	0.476	0.129	0.281	0.129	2	2	7	TRUE	TRUE	TRUE	FALSE	FALSE	FALSE
hsa-miR-106a-5p	miR	miR-106a-5p	406899	-0.031	0.107	0.137	0.708	0.158	0.134	0.134	2	2	10	TRUE	TRUE	TRUE	FALSE	TRUE	FALSE
hsa-miR-200a-3p	miR	miR-200a-3p	406983	-0.95	-2.492	-1.542	0.496	0.075	0.082	0.075	4	2	5	TRUE	TRUE	TRUE	FALSE	FALSE	FALSE
hsa-miR-200c-3p	miR	miR-200c-3p	406985	0.029	-0.405	-0.433	0.174	0.003	0	0	3	2	12	TRUE	TRUE	TRUE	TRUE	FALSE	FALSE
hsa-miR-93-5p	miR	miR-93-5p	407050	-0.043	-0.035	0.008	0.29	0.853	0.427	0.29	2	2	10	TRUE	TRUE	TRUE	FALSE	FALSE	FALSE
O75608	protein	LYPLA1	10434	0.352	0.34	-0.011	0.496	0.22	0.792	0.22	2	2	10	TRUE	TRUE	FALSE	FALSE	FALSE	TRUE
P31153	protein	MAT2A	4144	0.036	0.689	0.653	0.434	0.159	0.252	0.159	2	2	2	TRUE	TRUE	TRUE	FALSE	FALSE	FALSE
Q5JTV8	protein	TOR1AIP1	26092	0.208	-0.168	-0.376	0.219	0.03	0.55	0.03	2	2	14	TRUE	TRUE	TRUE	TRUE	FALSE	FALSE
Q9UL25	protein	RAB21	23011	0.214	-0.281	-0.495	0.163	0.46	0.005	0.005	2	2	13	TRUE	TRUE	TRUE	TRUE	FALSE	FALSE
ENST00000313899	mRNA	HNRNPD	3184	-0.048	-0.257	-0.209	0.869	0.513	0.002	0.002	2	1	12	TRUE	TRUE	TRUE	TRUE	FALSE	TRUE
ENST00000324225	mRNA	SIDT2	51092	-0.012	0.005	0.017	0.488	0.22	0.397	0.22	2	1	2	TRUE	TRUE	TRUE	FALSE	FALSE	TRUE
ENST00000377921	mRNA	RSU1	6251	0.025	-0.841	-0.866	0.007	0.013	0.009	0.007	2	1	18	TRUE	TRUE	TRUE	TRUE	FALSE	FALSE
hsa-let-7d-5p	miR	let-7d-5p	406886	0.008	0.004	-0.005	0.323	0.424	0.081	0.081	2	1	16	TRUE	TRUE	TRUE	FALSE	TRUE	FALSE
hsa-miR-146a-5p	miR	miR-146a-5p	406938	-0.044	-0.084	-0.041	0.865	0.269	0.159	0.159	2	1	14	TRUE	TRUE	TRUE	FALSE	TRUE	FALSE
hsa-miR-148b-3p	miR	miR-148b-3p	442892	-0.05	0.065	0.115	0.341	0.668	0.843	0.341	2	1	2	TRUE	TRUE	TRUE	FALSE	FALSE	FALSE
hsa-miR-15a-5p	miR	miR-15a-5p	406948	-0.193	-0.136	0.058	0.434	0.581	0.982	0.434	2	1	14	TRUE	TRUE	TRUE	FALSE	TRUE	FALSE
hsa-miR-20a-5p	miR	miR-20a-5p	406982	-0.063	0.069	0.132	0.54	0.389	0.038	0.038	2	1	10	TRUE	TRUE	TRUE	TRUE	TRUE	FALSE
hsa-miR-23a-3p	miR	miR-23a-3p	407010	0.008	0.007	-0.001	0.586	0.806	0.843	0.586	3	1	10	TRUE	TRUE	TRUE	FALSE	TRUE	FALSE
hsa-miR-26b-5p	miR	miR-26b-5p	407017	-0.001	-0.064	-0.063	0.973	0.953	0.895	0.895	2	1	2	TRUE	TRUE	TRUE	FALSE	FALSE	FALSE
hsa-miR-29b-3p	miR	miR-29b-3p	407048	-0.248	-0.287	-0.039	0.22	0.219	0.676	0.219	2	1	7	TRUE	TRUE	TRUE	FALSE	FALSE	FALSE
hsa-miR-374b-5p	miR	miR-374b-5p	100126317	0.078	0.231	0.153	0.892	0.003	0.001	0.001	2	1	13	TRUE	TRUE	TRUE	TRUE	FALSE	FALSE
hsa-miR-98-5p	miR	miR-98-5p	407054	-0.094	0.162	0.256	0.475	0.581	0.129	0.129	2	1	17	TRUE	TRUE	TRUE	FALSE	TRUE	FALSE
P06753	protein	TPM3	7170	-0.689	-0.98	-0.291	0.54	0.5	0.028	0.028	2	1	9	TRUE	TRUE	TRUE	TRUE	FALSE	FALSE
P31942	protein	HNRNPH3	3189	-0.377	-0.744	-0.367	1	0.387	0.026	0.026	2	1	9	TRUE	TRUE	TRUE	TRUE	FALSE	FALSE
Q10567	protein	AP1B1	162	0.228	0.063	-0.165	0.376	0.22	0.367	0.22	2	1	2	TRUE	TRUE	TRUE	FALSE	FALSE	TRUE
Q86UP2	protein	KTN1	3895	0.316	-0.452	-0.768	0.414	0.206	0.172	0.172	2	1	14	TRUE	TRUE	FALSE	FALSE	FALSE	FALSE
Q8WUM4	protein	PDCD6IP	10015	0.009	0.181	0.172	1	0.499	0.441	0.441	2	1	14	TRUE	TRUE	TRUE	FALSE	FALSE	FALSE
Q96HE7	protein	ERO1A	30001	0.708	0.412	-0.296	0.268	0.125	0.189	0.125	2	1	11	TRUE	TRUE	TRUE	FALSE	FALSE	FALSE
Q9H078	protein	CLPB	81570	-0.126	0.675	0.801	0.733	0.177	0.064	0.064	2	1	11	TRUE	TRUE	TRUE	FALSE	FALSE	FALSE
Q9NP72	protein	RAB18	22931	-0.357	-0.346	0.011	1	0.023	0.001	0.001	2	1	9	TRUE	TRUE	FALSE	TRUE	FALSE	FALSE
Q9UEU0	protein	VTI1B	10490	-0.018	-0.376	-0.358	0.634	0.007	0.001	0.001	2	1	12	TRUE	TRUE	TRUE	TRUE	FALSE	TRUE
A0MZ66	protein	SHTN1	57698	-0.569	-1.097	-0.528	0.169	0.008	0.035	0.008	1	0	9	TRUE	TRUE	TRUE	TRUE	FALSE	FALSE
ENST00000215570	mRNA	TIMM13	26517	-0.138	0.023	0.162	0.126	0.001	0	0	1	0	15	TRUE	TRUE	TRUE	TRUE	FALSE	FALSE
ENST00000216181	mRNA	MYH9	4627	0.074	0.046	-0.028	0.118	0.001	0	0	1	0	16	TRUE	TRUE	TRUE	TRUE	FALSE	FALSE
ENST00000218340	mRNA	RP2	6102	-0.1	-0.373	-0.272	1	0.055	0.035	0.035	1	0	10	TRUE	TRUE	FALSE	TRUE	FALSE	TRUE
ENST00000222553	mRNA	NAMPT	10135	-0.106	-0.257	-0.151	0.06	0.178	0.914	0.06	1	0	16	TRUE	TRUE	TRUE	FALSE	FALSE	FALSE
ENST00000225972	mRNA	LRRC59	55379	0.128	-0.103	-0.231	0.865	0.254	0.301	0.254	1	0	17	TRUE	TRUE	TRUE	FALSE	FALSE	FALSE
ENST00000251047	mRNA	LMAN1	3998	-0.322	-0.544	-0.222	1	0.31	0.267	0.267	1	0	17	TRUE	TRUE	TRUE	FALSE	FALSE	FALSE
ENST00000256383	mRNA	EIF2S1	1965	0.107	-0.152	-0.259	0.019	0.165	0.311	0.019	1	0	18	TRUE	TRUE	TRUE	TRUE	FALSE	FALSE
ENST00000260270	mRNA	FDX1	2230	0.161	0.211	0.049	0.919	0.859	0.741	0.741	1	0	5	TRUE	TRUE	FALSE	FALSE	FALSE	FALSE
ENST00000261263	mRNA	RAB21	23011	0.023	-0.278	-0.301	0.303	1	0.131	0.131	1	0	5	TRUE	TRUE	TRUE	FALSE	FALSE	FALSE
ENST00000262225	mRNA	TMED2	10959	0.118	-0.279	-0.397	0.76	0.768	0.344	0.344	1	0	18	TRUE	TRUE	TRUE	FALSE	TRUE	FALSE
ENST00000265866	mRNA	HNRNPH3	3189	-0.054	-0.084	-0.03	0.53	0.759	0.775	0.53	1	0	9	TRUE	TRUE	TRUE	FALSE	FALSE	FALSE
ENST00000269143	mRNA	AFG3L2	10939	0.096	0.142	0.047	0.709	0.513	0.166	0.166	1	0	13	TRUE	TRUE	TRUE	FALSE	FALSE	FALSE
ENST00000275603	mRNA	CCT6A	908	-0.011	-0.008	0.003	0.396	0.806	0.454	0.396	1	0	14	TRUE	TRUE	TRUE	FALSE	FALSE	FALSE
ENST00000301785	mRNA	HNRNPUL2	221092	-0.054	0.012	0.066	0.812	0.679	0.792	0.679	1	0	4	TRUE	TRUE	TRUE	FALSE	FALSE	FALSE
ENST00000306434	mRNA	MAT2A	4144	0.021	0.038	0.017	0.659	0.165	0.011	0.011	1	0	4	TRUE	TRUE	TRUE	TRUE	FALSE	FALSE
ENST00000307630	mRNA	YWHAG	7532	-0.045	0.135	0.18	0.683	0.859	0.812	0.683	1	0	9	TRUE	TRUE	TRUE	FALSE	FALSE	FALSE
ENST00000311669	mRNA	ADPGK	83440	0.053	0.118	0.065	0.818	0.327	0.812	0.327	1	0	5	TRUE	TRUE	TRUE	FALSE	FALSE	FALSE
ENST00000332598	mRNA	TMED9	54732	0.068	0.254	0.186	0.185	0.008	0.008	0.008	1	0	8	TRUE	TRUE	TRUE	TRUE	FALSE	FALSE
ENST00000336233	mRNA	LIPA	3988	0.048	0.198	0.15	0.341	0.768	0.183	0.183	1	0	8	TRUE	TRUE	TRUE	FALSE	FALSE	FALSE
ENST00000356457	mRNA	ASPH	444	-0.157	0.196	0.353	0.76	0.129	0.004	0.004	1	0	14	TRUE	TRUE	TRUE	TRUE	FALSE	FALSE
ENST00000368531	mRNA	TPM3	7170	-0.605	-0.479	0.126	1	0.075	0.198	0.075	1	0	9	TRUE	TRUE	TRUE	FALSE	FALSE	FALSE
ENST00000368732	mRNA	S100A8	6279	0.013	0.031	0.018	0.371	0.04	0	0	1	0	16	TRUE	TRUE	TRUE	TRUE	TRUE	FALSE
ENST00000369144	mRNA	EIF3A	8661	-0.003	0.03	0.033	0.324	0.165	0.553	0.165	1	0	13	TRUE	TRUE	TRUE	FALSE	FALSE	FALSE
ENST00000378669	mRNA	COX7A2L	9167	0.035	0.143	0.107	0.659	0.129	0.262	0.129	1	0	3	TRUE	TRUE	TRUE	FALSE	FALSE	FALSE
ENST00000379516	mRNA	SNX2	6643	-0.003	-0.078	-0.076	0.497	0.206	0.681	0.206	1	0	4	TRUE	TRUE	TRUE	FALSE	FALSE	FALSE
ENST00000394950	mRNA	BCKDK	10295	0.011	0.073	0.062	0.089	0.013	0.741	0.013	1	0	3	TRUE	TRUE	TRUE	TRUE	FALSE	FALSE
ENST00000398868	mRNA	ATL3	25923	0.015	-0.254	-0.268	0.216	0.165	0.619	0.165	1	0	3	TRUE	TRUE	TRUE	FALSE	FALSE	FALSE
ENST00000405510	mRNA	SUN2	25777	0.123	0.074	-0.049	0.587	0.5	0	0	1	0	16	TRUE	TRUE	TRUE	TRUE	FALSE	FALSE
ENST00000413890	mRNA	KTN1	3895	-0.056	-0.023	0.033	0.921	0.594	0.713	0.594	1	0	14	TRUE	TRUE	TRUE	FALSE	FALSE	FALSE
ENST00000437150	mRNA	GCA	25801	-0.019	-0.008	0.011	0.974	0.254	0	0	1	0	10	TRUE	TRUE	FALSE	TRUE	FALSE	FALSE
ENST00000441463	mRNA	PDK3	5165	-0.128	-0.508	-0.38	0.336	0.05	0.086	0.05	1	0	17	TRUE	TRUE	TRUE	TRUE	FALSE	FALSE
ENST00000494817	mRNA	ABHD10	55347	-0.579	-0.515	0.064	0.61	0.759	0.914	0.61	1	0	6	TRUE	TRUE	FALSE	FALSE	FALSE	FALSE
ENST00000527958	mRNA	PAFAH1B2	5049	-0.034	-0.162	-0.128	0.272	0.012	0.029	0.012	1	0	16	TRUE	TRUE	TRUE	TRUE	FALSE	FALSE
ENST00000545297	mRNA	SURF4	6836	-0.063	0.279	0.342	0.071	0.04	0.286	0.04	1	0	15	TRUE	TRUE	TRUE	TRUE	FALSE	FALSE
ENST00000546500	mRNA	HNRNPA1	3178	-0.006	-0.001	0.006	0.051	0.099	0.66	0.051	1	0	17	TRUE	TRUE	TRUE	FALSE	FALSE	TRUE
ENST00000554659	mRNA	VTI1B	10490	-0.01	0.008	0.017	0.396	0.023	0.001	0.001	2	0	12	TRUE	TRUE	TRUE	TRUE	FALSE	TRUE
ENST00000606911	mRNA	TOR1AIP1	26092	-0.007	-0.012	-0.005	0.497	0.001	0.006	0.001	1	0	5	TRUE	TRUE	TRUE	TRUE	FALSE	FALSE
hsa-miR-147b	miR	miR-147b	100126311	0.144	3.894	3.75	0.708	0.951	0.741	0.708	1	0	16	TRUE	TRUE	TRUE	FALSE	FALSE	FALSE
hsa-miR-17-5p	miR	miR-17-5p	406952	-0.032	0.076	0.108	0.683	0.001	0	0	1	0	10	TRUE	TRUE	TRUE	TRUE	FALSE	FALSE
hsa-miR-22-3p	miR	miR-22-3p	407004	0.02	0.036	0.017	0.812	0.027	0.021	0.021	1	0	11	TRUE	TRUE	TRUE	TRUE	FALSE	FALSE
hsa-miR-301a-3p	miR	miR-301a-3p	407027	0.098	0.242	0.144	0.658	0.22	0.391	0.22	1	0	3	TRUE	TRUE	TRUE	FALSE	FALSE	FALSE
hsa-miR-34a-5p	miR	miR-34a-5p	407040	0.026	0.044	0.018	0.517	0.58	0.146	0.146	2	0	2	TRUE	TRUE	TRUE	FALSE	TRUE	FALSE
hsa-miR-365a-3p	miR	miR-365a-3p	100126355	0.183	0.104	-0.079	0.76	0.768	0.582	0.582	1	0	5	TRUE	TRUE	TRUE	FALSE	FALSE	FALSE
hsa-miR-375	miR	miR-375	494324	-0.999	-1.713	-0.714	0.892	0.019	0.022	0.019	1	0	12	TRUE	TRUE	TRUE	TRUE	FALSE	FALSE
hsa-miR-378a-3p	miR	miR-378a-3p	494327	0.049	0.078	0.029	0.919	0.027	0	0	1	0	6	TRUE	TRUE	TRUE	TRUE	FALSE	TRUE
hsa-miR-532-5p	miR	miR-532-5p	693124	-0.098	0.1	0.198	0.414	0.902	0.612	0.414	1	0	9	TRUE	TRUE	TRUE	FALSE	FALSE	FALSE
hsa-miR-708-5p	miR	miR-708-5p	100126333	-1.157	-2.902	-1.745	0.209	0.538	0.792	0.209	1	0	11	TRUE	TRUE	TRUE	FALSE	FALSE	FALSE
hsa-miR-874-3p	miR	miR-874-3p	100126343	0.126	0.343	0.217	0.633	0.056	0.008	0.008	1	0	5	TRUE	TRUE	TRUE	TRUE	FALSE	FALSE
O00264	protein	PGRMC1	10857	-0.783	-1.056	-0.273	0.683	0.327	0.078	0.078	1	0	11	TRUE	TRUE	TRUE	FALSE	FALSE	FALSE
O00483	protein	NDUFA4	4697	0.801	-0.1	-0.902	0.659	0.713	0.391	0.391	1	0	6	TRUE	TRUE	TRUE	FALSE	FALSE	FALSE
O15260	protein	SURF4	6836	0.568	-0.565	-1.133	0.865	1	0.947	0.865	1	0	2	TRUE	TRUE	TRUE	FALSE	FALSE	FALSE
O75439	protein	PMPCB	9512	0.127	1.761	1.634	0.668	0.057	0.028	0.028	1	0	12	TRUE	TRUE	FALSE	TRUE	FALSE	FALSE
O75844	protein	ZMPSTE24	10269	0.178	0.037	-0.14	0.563	0.358	0.218	0.218	1	0	5	TRUE	TRUE	FALSE	FALSE	FALSE	FALSE
O95470	protein	SGPL1	8879	0.836	0.605	-0.231	0.174	0.043	0.129	0.043	1	0	7	TRUE	TRUE	TRUE	TRUE	TRUE	FALSE
P00367	protein	GLUD1	2746	0.028	1.025	0.997	0.621	0.075	0.003	0.003	1	0	16	TRUE	TRUE	TRUE	TRUE	FALSE	FALSE
P07737	protein	PFN1	5216	0.655	-0.084	-0.739	0.454	0.097	0.202	0.097	1	0	9	TRUE	TRUE	FALSE	FALSE	FALSE	FALSE
P09622	protein	DLD	1738	-0.181	0.813	0.994	0.586	0.5	1	0.5	1	0	10	TRUE	TRUE	TRUE	FALSE	FALSE	TRUE
P0DMV9	protein	HSPA1B	3304	-1.136	-0.933	0.202	0.944	1	0.84	0.84	1	0	17	TRUE	TRUE	TRUE	FALSE	FALSE	FALSE
P10809	protein	HSPD1	3329	0.117	0.422	0.305	0.563	0.44	0.692	0.44	1	0	7	TRUE	TRUE	FALSE	FALSE	TRUE	FALSE
P17152	protein	TMEM11	8834	-0.613	0.175	0.788	0.812	0.055	0.015	0.015	1	0	2	TRUE	TRUE	TRUE	TRUE	FALSE	FALSE
P23528	protein	CFL1	1072	-0.169	-0.679	-0.51	0.946	0.196	0.05	0.05	1	0	18	TRUE	TRUE	TRUE	FALSE	FALSE	FALSE
P26038	protein	MSN	4478	0.345	1.185	0.84	0.475	0.679	0.495	0.475	1	0	12	TRUE	TRUE	TRUE	FALSE	FALSE	FALSE
P27348	protein	YWHAQ	10971	-0.827	-0.835	-0.007	0.759	0.097	0.086	0.086	1	0	14	TRUE	TRUE	TRUE	FALSE	FALSE	TRUE
P30042	protein	GATD3B	102724023	0.241	0.987	0.746	0.683	0.27	0.129	0.129	1	0	14	TRUE	TRUE	FALSE	FALSE	FALSE	TRUE
P35232	protein	PHB	5245	0.148	0.699	0.551	0.475	0.902	0.252	0.252	1	0	7	TRUE	TRUE	FALSE	FALSE	FALSE	FALSE
P36551	protein	CPOX	1371	0.289	0.242	-0.047	0.759	0.951	0.537	0.537	1	0	1	TRUE	TRUE	TRUE	FALSE	TRUE	FALSE
P38571	protein	LIPA	3988	0.472	6.004	5.532	0.324	0.125	0.912	0.125	1	0	8	TRUE	TRUE	TRUE	FALSE	FALSE	FALSE
P40227	protein	CCT6A	908	-0.094	-0.015	0.078	0.919	0.198	0.05	0.05	1	0	3	TRUE	TRUE	TRUE	FALSE	FALSE	FALSE
P43307	protein	SSR1	6745	-0.089	-0.327	-0.238	0.708	0.806	0.947	0.708	1	0	6	TRUE	TRUE	TRUE	FALSE	FALSE	FALSE
P49257	protein	LMAN1	3998	-0.061	-0.844	-0.783	0.683	0.581	0.202	0.202	1	0	16	TRUE	TRUE	TRUE	FALSE	FALSE	FALSE
P52789	protein	HK2	3099	-0.177	2.327	2.503	0.786	0.859	0.775	0.775	1	0	17	TRUE	TRUE	TRUE	FALSE	FALSE	FALSE
P52907	protein	CAPZA1	829	0.235	0.073	-0.162	1	0.269	0.067	0.067	1	0	7	TRUE	TRUE	FALSE	FALSE	FALSE	FALSE
P60903	protein	S100A10	6281	-1.096	-1.473	-0.377	0.973	0.098	0.078	0.078	1	0	10	TRUE	TRUE	FALSE	FALSE	FALSE	TRUE
P61009	protein	SPCS3	60559	-0.073	-0.105	-0.031	0.919	0.031	0.004	0.004	1	0	11	TRUE	TRUE	TRUE	TRUE	FALSE	FALSE
P61106	protein	RAB14	51552	0.44	-0.568	-1.008	0.838	0.197	0.367	0.197	1	0	7	TRUE	TRUE	TRUE	FALSE	FALSE	FALSE
P61204	protein	ARF3	377	-0.344	-0.793	-0.448	0.518	0.31	0.048	0.048	1	0	15	TRUE	TRUE	TRUE	TRUE	FALSE	FALSE
P61981	protein	YWHAG	7532	0.485	-0.201	-0.686	1	0.39	0.202	0.202	1	0	10	TRUE	TRUE	TRUE	FALSE	FALSE	FALSE
P62834	protein	RAP1A	5906	0.467	-0.221	-0.688	1	0.951	0.93	0.93	1	0	7	TRUE	TRUE	TRUE	FALSE	FALSE	FALSE
P62942	protein	FKBP1A	2280	-1.013	-0.888	0.125	0.61	0.027	0.003	0.003	1	0	14	TRUE	TRUE	TRUE	TRUE	FALSE	FALSE
P62993	protein	GRB2	2885	-0.709	-1.057	-0.348	0.197	0.098	0.379	0.098	1	0	5	TRUE	TRUE	TRUE	FALSE	FALSE	FALSE
P63104	protein	YWHAZ	7534	0.045	0.092	0.047	0.683	0.27	0.311	0.27	1	0	1	TRUE	TRUE	TRUE	FALSE	TRUE	FALSE
P68402	protein	PAFAH1B2	5049	-0.325	-0.684	-0.359	0.812	0.768	0.391	0.391	1	0	10	TRUE	TRUE	TRUE	FALSE	FALSE	FALSE
Q00325	protein	SLC25A3	5250	0.194	1.151	0.957	0.54	1	0.321	0.321	1	0	5	TRUE	TRUE	TRUE	FALSE	FALSE	FALSE
Q00610	protein	CLTC	1213	0.17	0.657	0.487	0.659	0.097	0.134	0.097	1	0	2	TRUE	TRUE	TRUE	FALSE	FALSE	FALSE
Q07960	protein	ARHGAP1	392	-0.434	-0.855	-0.421	0.865	0.012	0.021	0.012	1	0	3	TRUE	TRUE	TRUE	TRUE	FALSE	FALSE
Q0JRZ9	protein	FCHO2	115548	0.199	2.223	2.024	0.657	0.042	0.026	0.026	2	0	10	TRUE	TRUE	TRUE	TRUE	FALSE	TRUE
Q15404	protein	RSU1	6251	-0.285	1.799	2.084	0.838	0.017	0.014	0.014	1	0	18	TRUE	TRUE	FALSE	TRUE	FALSE	FALSE
Q16555	protein	DPYSL2	1808	-0.717	-0.525	0.192	0.057	0.426	0.011	0.011	1	0	2	TRUE	TRUE	TRUE	TRUE	FALSE	FALSE
Q6DD88	protein	ATL3	25923	-0.845	-1.705	-0.861	0.142	0.244	0.007	0.007	1	0	15	TRUE	TRUE	TRUE	TRUE	FALSE	FALSE
Q6NUK1	protein	SLC25A24	29957	0.165	0.906	0.741	0.035	0.014	0.018	0.014	1	0	17	TRUE	TRUE	TRUE	TRUE	FALSE	FALSE
Q7Z434	protein	MAVS	57506	-1.178	-1.33	-0.152	0.537	0.109	0.008	0.008	1	0	8	TRUE	TRUE	FALSE	TRUE	TRUE	FALSE
Q8NHP8	protein	PLBD2	196463	-0.617	0.845	1.462	0.102	0.11	0.791	0.102	1	0	2	TRUE	TRUE	TRUE	FALSE	FALSE	FALSE
Q92896	protein	GLG1	2734	0.099	-0.997	-1.096	0.34	0.057	0.022	0.022	1	0	13	TRUE	TRUE	TRUE	TRUE	FALSE	FALSE
Q969V3	protein	NCLN	56926	0.127	0.828	0.701	0.811	0.019	0.018	0.018	1	0	8	TRUE	TRUE	TRUE	TRUE	FALSE	FALSE
Q99442	protein	SEC62	7095	-0.091	0.146	0.237	0.394	0.624	0.186	0.186	1	0	2	TRUE	TRUE	TRUE	FALSE	FALSE	FALSE
Q99747	protein	NAPG	8774	-0.01	-0.264	-0.254	1	0.003	0	0	2	0	1	TRUE	TRUE	TRUE	TRUE	FALSE	TRUE
Q9BZQ8	protein	FAM129A	116496	-0.645	-1.867	-1.222	0.585	0.358	0.567	0.358	1	0	15	TRUE	TRUE	TRUE	FALSE	FALSE	FALSE
Q9NQC3	protein	RTN4	57142	-0.073	-1.1	-1.027	0.083	0.297	0.725	0.083	1	0	6	TRUE	TRUE	TRUE	FALSE	FALSE	FALSE
Q9NUJ1	protein	ABHD10	55347	0.8	1.923	1.123	0.475	0.124	0.402	0.124	1	0	7	TRUE	TRUE	TRUE	FALSE	FALSE	FALSE
Q9P003	protein	CNIH4	29097	0.369	-0.425	-0.794	0.865	0.679	0.494	0.494	1	0	6	TRUE	TRUE	TRUE	FALSE	FALSE	FALSE
Q9UH99	protein	SUN2	25777	-0.314	-0.541	-0.226	0.558	0.011	0.011	0.011	1	0	9	TRUE	TRUE	FALSE	TRUE	FALSE	FALSE
Q9ULV4	protein	CORO1C	23603	0.072	0.188	0.116	0.658	0.357	0.403	0.357	1	0	15	TRUE	TRUE	TRUE	FALSE	FALSE	FALSE
Q9Y5U9	protein	IER3IP1	51124	0.665	-0.158	-0.823	0.785	0.461	0.224	0.224	1	0	2	TRUE	TRUE	TRUE	FALSE	FALSE	FALSE
