# Supplementary material for: miRNA–mRNA–protein dysregulated network in COPD in women
Source: Front Genet. 2022 Nov 17;13:1010048. doi: 10.3389/fgene.2022.1010048 (PMC9712209; doi:10.3389/fgene.2022.1010048)
Supplement: Supplementary file 1 [file Presentation1.zip › supplementary material/TableS5.xlsx]

## Sheet: TableS5
database	geneSet	description	C	O	E	R	pValue	FDR	overlapId	link
community-contributed_Hallmark50	HALLMARK_OXIDATIVE_PHOSPHORYLATION	oxidative phosphorylation and citric acid cycle	200	13	3.01	4.319	6.04e-06	2.62e-04	4697;1738;5250;9167;26517;2806;2230;9131;1743;3313;10312;10939;2746	http://www.broadinstitute.org/gsea/msigdb/cards/HALLMARK_OXIDATIVE_PHOSPHORYLATION
community-contributed_Hallmark50	HALLMARK_PROTEIN_SECRETION	protein secretion	96	9	1.445	6.229	1.05e-05	2.62e-04	51552;1213;10959;8774;8417;6643;4074;3998;102	http://www.broadinstitute.org/gsea/msigdb/cards/HALLMARK_PROTEIN_SECRETION
community-contributed_Hallmark50	HALLMARK_MTORC1_SIGNALING	mTORC1 signaling	200	10	3.01	3.322	7.00e-04	1.17e-02	3099;4074;10135;3313;6745;10096;116496;3329;30001;908	http://www.broadinstitute.org/gsea/msigdb/cards/HALLMARK_MTORC1_SIGNALING
geneontology_Biological_Process_noRedundant	GO:0048193	Golgi vesicle transport	366	20	3.065	6.526	2.49e-11	2.11e-08	377;829;3998;4218;6102;6643;6836;7415;8774;9218;10228;10434;10490;10959;25923;29097;51124;51552;54732;57222	http://amigo.geneontology.org/amigo/term/GO:0048193
geneontology_Biological_Process_noRedundant	GO:0010256	endomembrane system organization	401	19	3.358	5.659	9.18e-10	3.90e-07	950;3998;6836;7534;9218;10015;10228;10269;10959;22931;25777;25923;26092;29927;54732;55161;57142;57698;115548	http://amigo.geneontology.org/amigo/term/GO:0010256
geneontology_Biological_Process_noRedundant	GO:0016197	endosomal transport	212	14	1.775	7.887	2.69e-09	7.62e-07	392;1213;3998;4218;6643;6836;7415;8301;9559;10228;10490;51552;54732;58533	http://amigo.geneontology.org/amigo/term/GO:0016197
geneontology_Biological_Process_noRedundant	GO:0016482	cytosolic transport	157	12	1.315	9.128	7.57e-09	1.61e-06	1213;3998;4478;6643;6836;9559;10228;10490;23011;51552;54732;58533	http://amigo.geneontology.org/amigo/term/GO:0016482
geneontology_Biological_Process_noRedundant	GO:1905475	regulation of protein localization to membrane	177	10	1.482	6.747	2.32e-06	3.29e-04	102;1213;5906;7532;7534;8301;8417;10434;10490;10971	http://amigo.geneontology.org/amigo/term/GO:1905475
geneontology_Biological_Process_noRedundant	GO:0051604	protein maturation	322	13	2.696	4.822	3.00e-06	3.64e-04	102;444;831;2280;2734;3329;4627;5245;9512;10269;10939;30001;60559	http://amigo.geneontology.org/amigo/term/GO:0051604
geneontology_Biological_Process_noRedundant	GO:0035966	response to topologically incorrect protein	188	9	1.574	5.717	2.86e-05	2.33e-03	1965;3313;3329;6745;7415;30001;55161;56886;201595	http://amigo.geneontology.org/amigo/term/GO:0035966
geneontology_Biological_Process_noRedundant	GO:0006605	protein targeting	412	13	3.45	3.768	4.14e-05	2.72e-03	950;3329;3998;4074;6745;7095;7532;7534;9512;10490;26517;29927;60559	http://amigo.geneontology.org/amigo/term/GO:0006605
geneontology_Biological_Process_noRedundant	GO:0061919	process utilizing autophagic mechanism	473	14	3.961	3.535	4.16e-05	2.72e-03	523;1213;3099;4218;5049;6279;7415;9559;10135;10269;10312;10490;58533;92140	http://amigo.geneontology.org/amigo/term/GO:0061919
geneontology_Biological_Process_noRedundant	GO:0002446	neutrophil mediated immunity	496	14	4.153	3.371	6.94e-05	3.93e-03	102;2760;5049;5906;5912;6279;6836;7415;9218;10312;10857;22931;25801;51552	http://amigo.geneontology.org/amigo/term/GO:0002446
geneontology_Cellular_Component_noRedundant	GO:0043209	myelin sheath	158	12	1.771	6.774	1.83e-07	3.15e-05	523;1738;1743;2806;3329;4478;5245;5250;5906;7415;7532;8774	http://amigo.geneontology.org/amigo/term/GO:0043209
geneontology_Cellular_Component_noRedundant	GO:0030135	coated vesicle	275	15	3.083	4.865	3.88e-07	3.34e-05	162;950;1213;3329;3998;4074;4218;8301;10228;10490;10959;51124;51552;54732;115548	http://amigo.geneontology.org/amigo/term/GO:0030135
geneontology_Cellular_Component_noRedundant	GO:0030055	cell-substrate junction	411	17	4.608	3.689	2.96e-06	1.69e-04	102;950;1072;1213;3313;4478;4627;5216;6251;7171;7532;7534;10015;10096;10971;23011;23603	http://amigo.geneontology.org/amigo/term/GO:0030055
geneontology_Cellular_Component_noRedundant	GO:0005774	vacuolar membrane	397	15	4.451	3.37	3.47e-05	1.49e-03	162;523;950;1213;4012;4074;6185;6836;8417;8774;9218;10312;10490;51092;51552	http://amigo.geneontology.org/amigo/term/GO:0005774
geneontology_Cellular_Component_noRedundant	GO:0071782	endoplasmic reticulum tubular network	20	4	0.224	17.839	6.32e-05	2.17e-03	444;22931;25923;57142	http://amigo.geneontology.org/amigo/term/GO:0071782
geneontology_Cellular_Component_noRedundant	GO:0005793	endoplasmic reticulum-Golgi intermediate compartment	122	7	1.368	5.118	4.29e-04	7.37e-03	3998;6836;10959;29097;54732;56886;57222	http://amigo.geneontology.org/amigo/term/GO:0005793
geneontology_Cellular_Component_noRedundant	GO:0010008	endosome membrane	461	14	5.168	2.709	6.19e-04	8.88e-03	392;950;1213;4218;5912;6643;8417;9559;10312;10490;23011;25777;51552;58533	http://amigo.geneontology.org/amigo/term/GO:0010008
geneontology_Cellular_Component_noRedundant	GO:0048770	pigment granule	105	6	1.177	5.097	1.14e-03	1.50e-02	813;1213;7534;10015;27044;55161	http://amigo.geneontology.org/amigo/term/GO:0048770
geneontology_Cellular_Component_noRedundant	GO:0005743	mitochondrial inner membrane	455	12	5.101	2.352	4.89e-03	4.21e-02	2806;3329;4697;5245;5250;8834;9131;9167;9512;10939;26517;29957	http://amigo.geneontology.org/amigo/term/GO:0005743
geneontology_Cellular_Component_noRedundant	GO:0005759	mitochondrial matrix	462	12	5.18	2.317	5.51e-03	4.52e-02	1738;1743;2230;2746;2806;3313;3329;5165;9512;10295;55347;55379	http://amigo.geneontology.org/amigo/term/GO:0005759
geneontology_Molecular_Function_noRedundant	GO:0050839	cell adhesion molecule binding	478	16	4.189	3.82	3.86e-06	1.09e-03	102;392;829;831;3895;4478;4627;5216;6643;7534;8301;9218;27044;55379;57142;57698	http://amigo.geneontology.org/amigo/term/GO:0050839
geneontology_Molecular_Function_noRedundant	GO:0051082	unfolded protein binding	118	7	1.034	6.769	7.75e-05	1.09e-02	908;3313;3329;3998;6102;10939;56886	http://amigo.geneontology.org/amigo/term/GO:0051082
geneontology_Molecular_Function_noRedundant	GO:0003725	double-stranded RNA binding	76	5	0.666	7.507	5.31e-04	4.99e-02	1213;3329;4478;51092;92140	http://amigo.geneontology.org/amigo/term/GO:0003725
pathway_KEGG	hsa04141	Protein processing in endoplasmic reticulum	165	11	2.651	4.149	6.36e-05	1.03e-02	1965;201595;29927;30001;3304;3998;56886;6185;6745;7095;7415	http://www.kegg.jp/kegg-bin/show_pathway?hsa04141+1965+201595+29927+30001+3304+3998+56886+6185+6745+7095+7415
pathway_Reactome	R-HSA-1445148	Translocation of SLC2A4 (GLUT4) to the plasma membrane	70	7	0.683	10.247	4.97e-06	8.48e-03	10971;4012;4218;4627;51552;7532;7534	http://reactome.org/PathwayBrowser/#/R-HSA-1445148
pathway_Reactome	R-HSA-6811442	Intra-Golgi and retrograde Golgi-to-ER traffic	200	10	1.952	5.123	2.43e-05	2.07e-02	10228;10959;22931;377;4074;5049;54732;6836;829;8774	http://reactome.org/PathwayBrowser/#/R-HSA-6811442
pathway_Reactome	R-HSA-8856688	Golgi-to-ER retrograde transport	131	8	1.278	6.257	4.02e-05	2.29e-02	10959;22931;377;5049;54732;6836;829;8774	http://reactome.org/PathwayBrowser/#/R-HSA-8856688
pathway_Reactome	R-HSA-6798695	Neutrophil degranulation	479	15	4.675	3.209	5.88e-05	2.51e-02	102;10312;10857;22931;25801;2760;3304;5049;51552;5906;5912;6279;6836;7415;9218	http://reactome.org/PathwayBrowser/#/R-HSA-6798695
pathway_Wikipathway	WP1545	miRNAs involved in DNA damage response	50	12	0.897	13.38	4.19e-11	1.84e-08	100126317;693123;406937;406886;407018;406888;407019;407050;407010;406881;407011;407006	http://www.wikipathways.org/wpi/PathwayWidget.php?id=WP1545&label[]=MIRLET7A1&label[]=MIRLET7D&label[]=MIRLET7F1&label[]=MIR145&label[]=MIR221&label[]=MIR23A&label[]=MIR23B&label[]=MIR27A&label[]=MIR27B&label[]=MIR93&label[]=MIR449B&label[]=MIR374B&colors=steelblue
pathway_Wikipathway	WP2911	miRNA targets in ECM and membrane receptors	43	10	0.771	12.965	2.68e-09	2.48e-07	406984;406983;693124;406985;407030;407034;407033;406933;442892;406901	http://www.wikipathways.org/wpi/PathwayWidget.php?id=WP2911&label[]=MIR107&label[]=MIR141&label[]=MIR200A&label[]=MIR200B&label[]=MIR200C&label[]=MIR30B&label[]=MIR30D&label[]=MIR30E&label[]=MIR148B&label[]=MIR532&colors=steelblue
pathway_Wikipathway	WP3299	let-7 inhibition of ES cell reprogramming	15	7	0.269	26.017	2.83e-09	2.48e-07	406885;406887;406886;406888;406890;406881;406891	http://www.wikipathways.org/wpi/PathwayWidget.php?id=WP3299&label[]=MIRLET7A1&label[]=MIRLET7C&label[]=MIRLET7D&label[]=MIRLET7E&label[]=MIRLET7F1&label[]=MIRLET7G&label[]=MIRLET7I&colors=steelblue
Explaination of columns (More details in the manul of WebGestaltR, https://cran.r-project.org/web/packages/WebGestaltR/index.html )
Name of Columns	Description
database	The functional categories for the enrichment analysis, in this study including Gene Ontology (Biological Process (BP), Cellular Component (CC), and Molecular Function (MF)), KEGG, Reactome, Wikipathway, and MSigDB.
geneSet	ID of the gene set in each database.
description	Description of the gene set if available. link Link to the data source.
C	The number of genes in the set after filtering by minNum(5) and maxNum(500).
O	The number of mapped input genes that are annotated in the gene set.
E	Expected number of input genes that are annotated in the gene set.
R	Enrichment ratio, overlap / expect.
pValue	P-value from hypergeometric test for Over-Representation Analysis(ORA).
FDR	Corrected P-value for mulilple testing with Benjamini–Hochberg procedure for ORA.
overlapId	The entrez gene IDs of overlap for Over-Representation Analysis(ORA).
link	Link to the data source.
